# Supplementary material for: Evolution of Acidic Mammalian Chitinase Gene (CHIA) is Related to Insectivory Feeding in Rodents
Source: Ecol Evol. 2026 Jul 22;16(7):e74062. doi: 10.1002/ece3.74062 (PMC13391239; doi:10.1002/ece3.74062)
Supplement: Supplementary file 3 — Table S1: The feeding information and accession ID of rodents in this study. [file ECE3-16-e74062-s001.xlsx]

## Sheet: Table S1
Species	Family	Diet.Plant	Diet.Vertebrate	Diet.Invertebrate	Diet	Grouping criteria for multi-ratio models	Accession ID
Castor_canadensis	Castoridae	100	0	0	Herbivore	lineages with no chitin intake	XM_074051020.1
Acomys_kempi	Muridae	70	30	0	Omnivore	lineages with no chitin intake
Arvicanthis_niloticus	Muridae	100	0	0	Herbivore	lineages with no chitin intake	XM_034500236.1
Arvicola_amphibius	Cricetidae	100	0	0	Herbivore	lineages with no chitin intake	XM_038311341.1
Cavia_aperea	Caviidae	100	0	0	Herbivore	lineages with no chitin intake
Cricetomys_ansorgei	Nesomyidae	60	0	40	Omnivore	lineages with low chitin intake
Cricetomys_gambianus	Nesomyidae	60	0	40	Omnivore	lineages with low chitin intake
Cricetulus_griseus	Cricetidae	100	0	0	Herbivore	lineages with no chitin intake	XM_027385538.2
Dipodomys_merriami	Heteromyidae	80	0	20	Omnivore	lineages with low chitin intake	XM_070006281.1
Dipodomys_spectabilis	Heteromyidae	80	0	20	Omnivore	lineages with low chitin intake	XM_042679204.1
Eliomys_quercinus	Gliridae	57	14	29	Omnivore	lineages with low chitin intake
Geomys_bursarius	Geomyidae	100	0	0	Herbivore	lineages with no chitin intake
Glis_glis	Gliridae	100	0	0	Herbivore	lineages with no chitin intake
Grammomys_surdaster	Muridae	90	0	10	Omnivore	lineages with low chitin intake	XM_028755650.1
Hydrochoerus_hydrochaeris	Caviidae	100	0	0	Herbivore	lineages with no chitin intake
Ictidomys_tridecemlineatus	Sciuridae	80	0	20	Omnivore	lineages with low chitin intake	XM_040289093.1
Jaculus_jaculus	Dipodidae	100	0	0	Herbivore	lineages with no chitin intake	XM_012948923.2
Marmota_flaviventris	Sciuridae	100	0	0	Herbivore	lineages with no chitin intake	XM_071618775.1
Mastomys_coucha	Muridae	60	0	40	Omnivore	lineages with low chitin intake	XM_031376145.1
Meriones_unguiculatus	Muridae	80	0	20	Omnivore	lineages with low chitin intake	XM_021629403.2
Mesocricetus_auratus	Cricetidae	90	10	0	Omnivore	lineages with no chitin intake	XM_040752084.1
Microtus_fortis	Cricetidae	100	0	0	Herbivore	lineages with no chitin intake	XM_050130967.1
Microtus_ochrogaster	Cricetidae	100	0	0	Herbivore	lineages with no chitin intake	XM_005357156.2
Mus_musculus	Muridae	80	0	20	Omnivore	lineages with low chitin intake	NM_023186.3
Mus_pahari	Muridae	80	0	20	Omnivore	lineages with low chitin intake	XM_021196061.1
Myospalax_psilurus	Spalacidae	100	0	0	Herbivore	lineages with no chitin intake
Octomys_mimax	Octodontidae	100	0	0	Herbivore	lineages with no chitin intake
Onychomys_arenicola	Cricetidae	10	0	90	Omnivore	lineages with high chitin intake
Onychomys_leucogaster	Cricetidae	10	0	90	Omnivore	lineages with high chitin intake
Onychomys_torridus	Cricetidae	10	0	90	Omnivore	lineages with high chitin intake	XM_036190848.1
Perognathus_longimembris	Heteromyidae	90	0	10	Omnivore	lineages with low chitin intake	XM_048349961.1
Phodopus_roborovskii	Cricetidae	100	0	0	Herbivore	lineages with no chitin intake	XM_051198914.1
Psammomys_obesus	Muridae	100	0	0	Herbivore	lineages with no chitin intake	XM_055618158.1
Rattus_rattus	Muridae	70	0	30	Omnivore	lineages with low chitin intake	XM_032897551.1
Rhizomys_pruinosus	Spalacidae	100	0	0	Herbivore	lineages with no chitin intake
Rhynchomys_soricoides	Muridae	0	0	100	Insectivore	lineages with high chitin intake
Scotinomys_teguina	Cricetidae	0	0	100	Insectivore	lineages with high chitin intake
